# Supplementary material for: Identification and verification of seed development related miRNAs in kernel almond by small RNA sequencing and qPCR
Source: PLoS One. 2021 Dec 1;16(12):e0260492. doi: 10.1371/journal.pone.0260492 (PMC8635354; doi:10.1371/journal.pone.0260492)
Supplement: S2 Table — (XLSX) [file pone.0260492.s002.xlsx]

## Sheet: Sheet1
S1 Table. conserved miRNAs from kernel tissues of almond
miRNA family	MembeRs	Sequence (5' to 3')
miR21	ocu-miR-21-5p	UAGCUUAUCAGACUGAUGUUGACU
	oga-miR-21	UAGCUUAUCAGACUGAUGUUGAC
	pha-miR-21	UAGCUUAUCAGACUGAUGUUGAC
miR22	efu-miR-22	AAAGCUGCCAGUUGAAGAACUGUUG
	oga-miR-22	AAGCUGCCAGUUGAAGAACUGU
	xla-miR-22-3p	AAGCUGCCAGUUGAAGAACUGUU
	pha-miR-22	AAGCUGCCAGUUGAAGAACUGU
miR26	oga-miR-26a	UUCAAGUAAUCCAGGAUAGGCU
	pha-miR-26a	UUCAAGUAAUCCAGGAUAGGCU
miR30	oga-miR-30d	UGUAAACAUCCCCGACUGGAAGCU
	oga-miR-30e	UGUAAACAUCCUUGACUGGAAGCU
	pha-miR-30d	UGUAAACAUCCCCGACUGGAAGCU
	pha-miR-30e	UGUAAACAUCCUUGACUGGAAGCU
miR50	hpo-miR-50-5p	UGAUAUGUCUGGUAUUCUUGGGUU
	str-miR-50-5p	UGAUAUGUCUGGUAUUCUUGGGU
miR92	oga-miR-92a	UAUUGCACUUGUCCCGGCCUGU
	pha-miR-92a	UAUUGCACUUGUCCCGGCCUGU
miR101	oga-miR-101	GUACAGUACUGUGAUAACUGAA
	pha-miR-101	GUACAGUACUGUGAUAACUGAA
miR146	cli-miR-146c-5p	UGAGAACUGAAUUCCAUGGACUG
	xla-miR-146b-5p	UGAGAACUGAAUUCCAUGGACUG
miR148	oga-miR-148a	UCAGUGCACUACAGAACUUUGUC
	xla-miR-148a-3p	UCAGUGCACUACAGAACUUUGUU
miR159	aof-miR159	UUUGGAUUGAAGGGAGCUCUA
	cas-miR159a	UUUGGAUUGAAGGGAGCUCCU
	cas-miR159b-3p	UUUGGAUUGAAGGGAGCUCUU
	cas-miR159b-5p	AGCUGCUAAGCUAUGGAUCCC
	cas-miR159c-3p	UUUGGAUUGAAGGGAGCUCUU
	fve-miR159a-3p	UUUGGAUUGAAGGGAGCUCUA
	fve-miR159a-5p	GAGCUCCUUGAAGUCCAAUAG
	gma-miR159e-5p	GAGCUCCUUGAAGUCCAAUU
	mes-miR159a-5p	AGCUGCUGAGCUAUGGAUCCC
	pab-miR159b	CUUGGAUUGAAGGGAGCUCC
	pab-miR159c	CUUGGAUUGAAGGGAGCUCC
	ptc-miR159d	CUUGGAUUGAAGGGAGCUCCU
	sbi-miR159b	CUUGGAUUGAAGGGAGCUCCU
	bdi-miR159b-3p.1	UUUGGAUUGAAGGGAGCUCUG
	cme-miR159b	AUUGGAUUGAAGGGAGCUCCU
	fve-miR159b	AUUGGAUUGAAGGGAGCUCUC
	ssp-miR159a	UUUGGAUUGAAGGGAGCUCUG
	osa-miR159f	CUUGGAUUGAAGGGAGCUCUA
miR160	mes-miR160g	GCGUAUGAGGAGCCAUGCAUA
	mes-miR160h	UGCCUGGCUCCCUGUAUGCCA
miR162	eun-miR162-3p	UGGAGGCAGCGGUUCAUCGAUC
	fve-miR162-3p	UCGAUAAACCUCUGCAUCCAG
miR164	aof-miR164	UGGAGAAGGGGAGCACGUGCA
	csi-miR164a-3p	UGGAGAAGCAGGGCACGUGCA
	csi-miR164d-5p	UGGAGAAGCAGGGCACAUGCU
miR166	aof-miR166b	UCUCGGACCAGGCUUCAUUCU
	aof-miR166d	UCGGACCAGGCUUCAUUCCCC
	ata-miR166c-3p	UCGGACCAGGCUUCAUUCCUU
	bdi-miR166j	UCGGACCAGGCUUCAUUCCUU
	cas-miR166a	GGAAUGUUGUCUGGCUCGAGG
	cas-miR166d	UCGGACCAGGCUUCAUUCCCCU
	cas-miR166e	UCGGACCAGGCUUCAUUCCCU
	cas-miR166f-3p	UCGGACCAGGCUUCAUUCCCCU
	cme-miR166i	UCGGACCAGGCUUCAUUCUC
	csi-miR166f-3p	UCGGACCAGGCUUCAUUCCCU
	eun-miR166-5p	GGAAUGUUGUCUGGCUCGAGG
	gma-miR166i-5p	GGAAUGUCGUCUGGUUCGAG
	lja-miR166-3p	AUUUCGGACCAGGCUUCAUUCCCC
	mes-miR166i	UUGGACCAGGCUUCAUUCCCC
	osa-miR166e-3p	UCGAACCAGGCUUCAUUCCCC
miR167	ahy-miR167-3p	AGAUCAUGUGGCAGUUUCACC
	aly-miR167c-5p	UAAGCUGCCAGCAUGAUCUUG
	aof-miR167a	UGAAGCUGCCAGCAUGAUCUA
	aof-miR167b	UGAAGCUGCCAGCAUGAUCUGA
	aof-miR167c	UGAAGCUGCCAGCAUGAUCUG
	ath-miR167c-5p	UAAGCUGCCAGCAUGAUCUUG
	cpa-miR167c	UGAAGCUGCCAGCAUGAUCUU
	csi-miR167d-3p	AUCGGAUCAUGUGGUAGCUUCACC
	csi-miR167e-5p	UGAAGCUGCCAGCAUGAUCUA
	eun-miR167a-5p	UGAAGCUGCCAGCAUGAUCUGA
	eun-miR167b-5p	UGAAGCUGCCAGCAUGAUCUGG
	eun-miR167c-3p	AUCAGAUCAUGUGGCAGCUUCACC
	mdm-miR167j	UGAAGCUGCCAGCAUGAUCUUA
	pab-miR167b	UGAAGCUGCCAGCAUGAUCUGG
	ppe-miR167d	UGAAGCUGCCAGCAUGAUCUUA
	ptc-miR167h-3p	AGAUCAUGUGGCAGUUUCACC
	sly-miR167b-5p	UAAAGCUGCCAGCAUGAUCUGG
miR168	aof-miR168a	AUUCAGUUGAUGCAAGGCGGGAUC
	csi-miR168-5p	UCGCUUGGUGCAGGUCGGGAA
miR172	ppe-miR172d	GGAAUCUUGAUGAUGCUGCAG
	sly-miR172d	GGAAUCUUGAUGAUGCUGCAG
miR181	dno-miR-181a-5p	AACAUUCAACGCUGUCGGUGAGUUU
	ocu-miR-181a-5p	AACAUUCAACGCUGUCGGUGAGUUU
	oga-miR-181a	AACAUUCAACGCUGUCGGUGAGU
	pha-miR-181a	AACAUUCAACGCUGUCGGUGAGU
miR182	bbe-miR-182b-5p	CUUGGCACUUGUGGAAUUCUCUG
miR191	gga-miR-191-5p	CAACGGAAUCCCAAAAGCAGCUG
	oga-miR-191	CAACGGAAUCCCAAAAGCAGCUG
miR205	dno-miR-205-5p	UCCUUCAUUCCACCGGAGUCUGU
miR319	aof-miR319a	UUGGACUGAAGGGAGCUCCCU
	bra-miR319-3p	UUGGACUGAAGGGAGCUCCCU
miR390	aof-miR390	AAGCUCAGGAGGGAUAGCGCC
	mes-miR390b	AAGCUCAGGAGGGAUAGCGCC
miR393	aof-miR393a	UCCAAAGGGAUCGCAUUGAUUC
	aof-miR393b	UCCAAAGGGAUCGCAUUGAUCU
	fve-miR393b	UCCAAAGGGAUCGCAUUGAUCU
miR394	csi-miR394b-5p	UUGGCAUUCUGUCCACCUCC
	aof-miR394	UUGGCAUUCUGUCCACCUCC
miR395	aof-miR395a	UGAAGUGUUUGGGGGAACUCU
	csi-miR395c-3p	CUGAAGUGUUUGGGGGAACUC
	ppe-miR395a-3p	GUUCCCUCAAACACUUCAUU
	ppe-miR395b-3p	GUUCCCUCAAACACUUCAUU
miR396	aof-miR396b	UUCCACAGCUUUCUUGAACUG
	cas-miR396b	UUCCACAGCUUUCUUGAACUU
	csi-miR396f-5p	UUCCACAGCUUUCUUGAACUU
	gma-miR396e	UUCCACAGCUUUCUUGAACUGU
	ppe-miR396a	UUCCACAGCUUUCUUGAACGU
miR397	bna-miR397a	UCAUUGAGUGCAGCGUUGAUGU
	bna-miR397b	UCAUUGAGUGCAGCGUUGAUGU
miR398	aof-miR398	UGUGUUCUCAGGUCGCCCCUG
	csi-miR398b-3p	UGUGUUCUCAGGUCGCCCCUG
	ppe-miR398b	CGUGUUCUCAGGUCGCCCCUG
	stu-miR398a-3p	UAUGUUCUCAGGUCGCCCCUG
	sly-miR398a	UAUGUUCUCAGGUCGCCCCUG
miR408	aof-miR408	UGCACUGCCUCUUCCCUGGCU
	cas-miR408	AUGCACUGCCUCUUCCCUGGC
	fve-miR408	UGCACUGCCUCUUCCCUGGCU
	mdm-miR408c	ACAGGGAAGAGGUAGAGCAUG
	mdm-miR408d	ACAGGGAAGAGGUAGAGCAUG
	smo-miR408	UGCACUGCCUCUUCCCUGGCUG
miR451	dno-miR-451-5p	AAACCGUUACCAUUACUGAGUUU
	ocu-miR-451-5p	AAACCGUUACCAUUACUGAGUUU
miR482	mdm-miR482a-3p	UUCCCAAGCCCGCCCAUUCCUA
	mdm-miR482a-5p	AGGAAUGGGCUGUUUGGGAAGA
	mes-miR482	UCUUCCCUACUCCACCCAUUCC
	ppe-miR482a-3p	UUUCCGAAACCUCCCAUUCCAA
	ppe-miR482a-5p	GGGUGAGAGGUUGCCGGAAAGA
	ppe-miR482b-3p	CUUCCCAAACCUCCCAUUCCUA
	ppe-miR482c-3p	UUCCCAAGCCCGCCCAUUCCAA
	ppe-miR482c-5p	GGAAUGGGCUGUUUGGGAUG
	ppe-miR482d-3p	CCUCCCAUGCCACGCAUUUCUA
	ppe-miR482d-5p	GAGAUGGGUGGCUGGGAAGGA
	ppe-miR482e	UUGCCUAUUCCUCCCAUGCCAA
	ppe-miR482f	UCUUUCCUACUCCACCCAUUCC
miR535	mdm-miR535d	UGACGACGAGAGAGAGCACGC
	mes-miR535c	UUGACGACGAGAGAGAGCACA
	mes-miR535d	UUGACGACGAGAGAGAGCACG
	ppe-miR535b	UGACGACGAGAGAGAGCACGC
miR827	aof-miR827	UUAGAUGACCAUCAACAAACA
	fve-miR827	UUAGAUGACCAUCAACAAACA
miR858	csi-miR858-3p	CUCGUUGUCUGUUCGACCUUG
	ppe-miR858	CUCGUUGUCUGUUCGACCUUG
miR894	ppt-miR894	CGUUUCACGUCGGGUUCACC
miR1511	gma-miR1511	AACCAGGCUCUGAUACCAUG
	lja-miR1511-3p	AACCAGGCUCUGAUACCAUGAAGC
	ppe-miR1511-3p	CGUGGUAUCAGAGUCAUGUUA
miR1692	gga-miR-1692	UGUAGCUCAGUUGGUAGAGU
miR2118	mtr-miR2118	UUACCGAUUCCACCCAUUCCUA
miR2188	gmo-miR-2188-5p	AAGGUCCAACCUCACAUGUCCU
	pny-miR-2188	AAGGUCCAACCUCACAUGUCCU
miR2478	bta-miR-2478	GUAUCCCACUUCUGACACCA
miR2916	peu-miR2916	UGGGGACUCGAAGACGAUCAUAU
miR3630	han-miR3630-3p	UGUGGGAAUCUCUCUGAUGCUU
	vvi-miR3630-3p	UUUGGGAAUCUCUCUGAUGCAC
miR3711	pab-miR3711	UGGCGCUAGAAGGAGGGCCU
miR5139	aof-miR5139a	GAAACCUGGCUCUGAUACCA
	aof-miR5139b	AUCAACCUGGCUCUGAUACCA
	cas-miR5139	AAACCUGGCUCUGAUACCA
miR5368	gma-miR5368	GGACAGUCUCAGGUAGACA
miR6237	mmu-miR-6237	UUAAGGAUUGGGUCUUGGAAUUC
miR6244	mmu-miR-6244	GGGGGCGUGGAAUUAUCGGGU
miR6281	ppe-miR6281	GUUAGAGAUAGAGAGAGUGAG
miR6284	ppe-miR6284	UUUGGACCAUGGAUGAAGAUU
miR6285	ppe-miR6285	UAGUGAAGUUUGAAUUAGGGCU
miR6300	gma-miR6300	GUCGUUGUAGUAUAGUGG
miR6478	ptc-miR6478	CCGACCUUAGCUCAGUUGGUG
miR7122	ppe-miR7122a-5p	UUAUACAAUGAAAUCACGGCCG
	ppe-miR7122b-5p	UUAUACAAUGAAAUCACGGUCG
miR8123	ppe-miR8123-5p	UGAGCAAUGGCACACAGCCCU
miR8125	ppe-miR8125	CAGGAAAGAAUGUGAUGAGUA
miR8155	aof-miR8155	GUAACCUGGCUCUGAUACCA
miR8175	ath-miR8175	GAUCCCCGGCAACGGCGCCA
miR9917	cja-miR-9917	AAGACUGUAAAUGCUAUUAAGA
miR9277	efu-miR-9277	GGUUCGAAUCCUGCCGACUACGC
miR9993	pal-miR-9993a-3p	AUCUCGGUGGGACCUCCA
miR9995	pal-miR-9995-3p	AUCUCGGUGGAACCUCCA
miR10986	mdm-miR10986	UGGCACCAAAGUCACCACCCG
miR-let	oga-let-7f	UGAGGUAGUAGAUUGUAUAGUU
	pha-let-7f	UGAGGUAGUAGAUUGUAUAGUU
	oga-let-7a	UGAGGUAGUAGGUUGUAUAGUU
	prd-let-7-5p	UGAGGUAGUAGGUUGUAUAGUUU
