# Supplementary material for: Identification and verification of seed development related miRNAs in kernel almond by small RNA sequencing and qPCR
Source: PLoS One. 2021 Dec 1;16(12):e0260492. doi: 10.1371/journal.pone.0260492 (PMC8635354; doi:10.1371/journal.pone.0260492)
Supplement: S3 Table — (XLSX) [file pone.0260492.s003.xlsx]

## Sheet: target gene
description of miRNAs targeting protein		Almond		Arabidopsis
	miRNA_Acc.	Target_Acc.	Target_Desc.	Gene description	Gene name
miR8123	ppe-miR8123-5p	XM_034368747.1	PREDICTED: Prunus dulcis SPX domain-containing protein 1-like (LOC117634584), mRNA	SPX domain-containing protein 2 [Source:UniProtKB/Swiss-Prot;Acc:O48781]	SPX2
		XM_034370752.1	PREDICTED: Prunus dulcis ABC transporter G family member 25 (LOC117636311), mRNA	ABC transporter G family member 25 [Source:UniProtKB/Swiss-Prot;Acc:Q84TH5]	ABCG25
miR396	ppe-miR396a	XM_034360795.1	PREDICTED: Prunus dulcis legumain (LOC117628366), mRNA	Vacuolar-processing enzyme beta-isozyme [Source:UniProtKB/Swiss-Prot;Acc:Q39044]	bVPE
		XM_034349079.1	PREDICTED: Prunus dulcis 1-aminocyclopropane-1-carboxylate synthase 1 (LOC117619189), mRNA	1-aminocyclopropane-1-carboxylate synthase 2 [Source:UniProtKB/Swiss-Prot;Acc:Q06402]	ACS2
		XM_034349473.1	PREDICTED: Prunus dulcis protein BRI1-5 ENHANCED 1-like (LOC117619500), mRNA	Protein BRI1-5 ENHANCED 1 [Source:UniProtKB/Swiss-Prot;Acc:O22133]	BEN1
		XM_034367893.1	PREDICTED: Prunus dulcis protein phosphatase 2C 77 (LOC117634000), mRNA	Protein phosphatase 2C 56 [Source:UniProtKB/Swiss-Prot;Acc:P49597]	ABI1
		XM_034362818.1	PREDICTED: Prunus dulcis beta-glucosidase 12-like (LOC117630080), mRNA	Myrosinase 4 [Source:UniProtKB/Swiss-Prot;Acc:Q8GRX1]	TGG4
		XM_034350947.1	PREDICTED: Prunus dulcis ABC transporter C family member 8-like (LOC117620754), mRNA	Multidrug resistance-associated protein 6 [Source:UniProtKB/TrEMBL;Acc:A0A1I9LPV5]	MRP6
miR395	ppe-miR395a-3p	XM_034368747.1	PREDICTED: Prunus dulcis SPX domain-containing protein 1-like (LOC117634584), mRNA	SPX domain-containing protein 2 [Source:UniProtKB/Swiss-Prot;Acc:O48781]	SPX2
		XM_034356662.1	PREDICTED: Prunus dulcis nuclear transcription factor Y subunit B-3 (LOC117625080), mRNA	Nuclear transcription factor Y subunit B-6 [Source:UniProtKB/Swiss-Prot;Acc:Q84W66]	NFYB6
	ppe-miR395b-3p	XM_034368747.1	PREDICTED: Prunus dulcis SPX domain-containing protein 1-like (LOC117634584), mRNA	SPX domain-containing protein 2 [Source:UniProtKB/Swiss-Prot;Acc:O48781]	SPX2
		XM_034356662.1	PREDICTED: Prunus dulcis nuclear transcription factor Y subunit B-3 (LOC117625080), mRNA	Nuclear transcription factor Y subunit B-6 [Source:UniProtKB/Swiss-Prot;Acc:Q84W66]	NFYB6
miR6285	ppe-miR6285	XM_034343637.1	PREDICTED: Prunus dulcis outer envelope pore protein 16-2, chloroplastic (LOC117614740), mRNA	ATOEP16-S [Source:UniProtKB/TrEMBL;Acc:A0A178V0T8]	OEP162
		XM_034370688.1	PREDICTED: Prunus dulcis probable sulfate transporter 3.5 (LOC117636190), mRNA	Probable sulfate transporter 3.5 [Source:UniProtKB/Swiss-Prot;Acc:Q94LW6]	SULTR3;5
		XM_034372897.1	PREDICTED: Prunus dulcis putative indole-3-acetic acid-amido synthetase GH3.9 (LOC117637858), mRNA	Putative indole-3-acetic acid-amido synthetase GH3.9 [Source:UniProtKB/Swiss-Prot;Acc:O82243]	GH3.9
		XM_034359422.1	PREDICTED: Prunus dulcis nucleotide pyrophosphatase/phosphodiesterase-like (LOC117627358), transcript variant X1, mRNA	Probable inactive purple acid phosphatase 24 [Source:UniProtKB/Swiss-Prot;Acc:Q8H1R2]	PAP24
miR398	ppe-miR398b	XM_034371018.1	PREDICTED: Prunus dulcis pleiotropic drug resistance protein 1-like (LOC117636495), mRNA	ABC transporter G family member 40 [Source:UniProtKB/Swiss-Prot;Acc:Q9M9E1]	ABCG40
		XM_034348200.1	PREDICTED: Prunus dulcis heat shock protein 83 (LOC117618568), mRNA	Heat shock protein 90-1 [Source:UniProtKB/Swiss-Prot;Acc:P27323]	HSP90-1
miR482	ppe-miR482f	XM_034342504.1	PREDICTED: Prunus dulcis UDP-glucuronate:xylan alpha-glucuronosyltransferase 2 (LOC117613894), transcript variant X1, mRNA	plant glycogenin-like starch initiation protein 3 [Source:TAIR;Acc:AT4G33330]	PGSIP3
		XM_034349216.1	PREDICTED: Prunus dulcis probable cysteine protease RD19D (LOC117619296), mRNA	Probable cysteine protease RD19D [Source:UniProtKB/Swiss-Prot;Acc:Q8VYS0]	RD19D
	ppe-miR482b-3p	XM_034350947.1	PREDICTED: Prunus dulcis ABC transporter C family member 8-like (LOC117620754), mRNA	Multidrug resistance-associated protein 6 [Source:UniProtKB/TrEMBL;Acc:A0A1I9LPV5]	MRP6
		XM_034356767.1	PREDICTED: Prunus dulcis 9-cis-epoxycarotenoid dioxygenase NCED1, chloroplastic-like (LOC117625163), mRNA	9-cis-epoxycarotenoid dioxygenase NCED3, chloroplastic [Source:UniProtKB/Swiss-Prot;Acc:Q9LRR7]	NCED3
	ppe-miR482a-3p	XM_034356767.1	PREDICTED: Prunus dulcis 9-cis-epoxycarotenoid dioxygenase NCED1, chloroplastic-like (LOC117625163), mRNA	9-cis-epoxycarotenoid dioxygenase NCED3, chloroplastic [Source:UniProtKB/Swiss-Prot;Acc:Q9LRR7]	NCED3
				Probable indole-3-pyruvate monooxygenase YUCCA10 [Source:UniProtKB/Swiss-Prot;Acc:Q9FVQ0]	YUC10
				Protein JINGUBANG [Source:UniProtKB/Swiss-Prot;Acc:O48716]	JGB
	ppe-miR482a-5p	XM_034350236.1	PREDICTED: Prunus dulcis cyclic nucleotide-gated ion channel 1-like (LOC117620119), transcript variant X3, mRNA	Cyclic nucleotide-gated ion channel 11 [Source:UniProtKB/Swiss-Prot;Acc:Q9SKD6]	CNGC11
	ppe-miR482c-5p	XM_034368747.1	PREDICTED: Prunus dulcis SPX domain-containing protein 1-like (LOC117634584), mRNA	SPX domain-containing protein 1 [Source:UniProtKB/Swiss-Prot;Acc:Q8LBH4]	SPX1
		XM_034341135.1	PREDICTED: Prunus dulcis lipid transfer-like protein VAS (LOC117612455), mRNA	Lipid transfer-like protein VAS [Source:UniProtKB/Swiss-Prot;Acc:Q9FFY3]	VAS
	ppe-miR482d-5p	XM_034353435.1	PREDICTED: Prunus dulcis vascular-related unknown protein 1 (LOC117622677), mRNA	Vascular-related unknown protein 1 [Source:UniProtKB/Swiss-Prot;Acc:Q9LSZ3]	VUP1
		XM_034356662.1	PREDICTED: Prunus dulcis nuclear transcription factor Y subunit B-3 (LOC117625080), mRNA	Nuclear transcription factor Y subunit B-6 [Source:UniProtKB/Swiss-Prot;Acc:Q84W66]	NFYB6
		XM_034370688.1	PREDICTED: Prunus dulcis probable sulfate transporter 3.5 (LOC117636190), mRNA	Probable sulfate transporter 3.5 [Source:UniProtKB/Swiss-Prot;Acc:Q94LW6]	SULTR3;5
		XM_034373441.1	PREDICTED: Prunus dulcis phosphate transporter PHO1 (LOC117638302), mRNA	Phosphate transporter PHO1 [Source:UniProtKB/Swiss-Prot;Acc:Q8S403]	PHO1
		XM_034352828.1	PREDICTED: Prunus dulcis transcription factor MYB108-like (LOC117622231), mRNA	ATMYB2 [Source:UniProtKB/TrEMBL;Acc:Q39028]	ATMYB2
		XM_034370752.1	PREDICTED: Prunus dulcis ABC transporter G family member 25 (LOC117636311), mRNA	ABC transporter G family member 25 [Source:UniProtKB/Swiss-Prot;Acc:Q84TH5]	ABCG25
miR858	ppe-miR858	XM_034353121.1	PREDICTED: Prunus dulcis transcription factor MYB1-like (LOC117622455), mRNA	Duplicated homeodomain-like superfamily protein [Source:TAIR;Acc:AT5G35550]	TT2
		XM_034352828.1	PREDICTED: Prunus dulcis transcription factor MYB108-like (LOC117622231), mRNA	ATMYB2 [Source:UniProtKB/TrEMBL;Acc:Q39028]	ATMYB2
		XM_034366832.1	PREDICTED: Prunus dulcis peroxidase 4-like (LOC117633141), mRNA	Peroxidase [Source:UniProtKB/TrEMBL;Acc:A0A178UMG0]	PER67
		XM_034345667.1	PREDICTED: Prunus dulcis transcription factor MYB108 (LOC117616365), mRNA	Transcription factor MYB108 [Source:UniProtKB/Swiss-Prot;Acc:Q9LDE1]	MYB108
		XM_034348477.1	PREDICTED: Prunus dulcis pectinesterase inhibitor 4-like (LOC117618755), mRNA	Pectinesterase inhibitor 4 [Source:UniProtKB/Swiss-Prot;Acc:Q9SB38]	PMEI4
		XM_034360795.1	PREDICTED: Prunus dulcis legumain (LOC117628366), mRNA	Vacuolar-processing enzyme beta-isozyme [Source:UniProtKB/Swiss-Prot;Acc:Q39044]	bVPE
miR7122	ppe-miR7122b-5p	XM_034353132.1	PREDICTED: Prunus dulcis protein trichome birefringence-like 39 (LOC117622463), mRNA	TBL40 [Source:UniProtKB/TrEMBL;Acc:A0A178VPV0]	TBL40
	ppe-miR7122a-5p	XM_034353132.1	PREDICTED: Prunus dulcis protein trichome birefringence-like 39 (LOC117622463), mRNA	TBL40 [Source:UniProtKB/TrEMBL;Acc:A0A178VPV0]	TBL40
miR1511	ppe-miR1511-3p	XM_034369864.1	PREDICTED: Prunus dulcis peroxidase 44-like (LOC117635560), mRNA	Peroxidase [Source:UniProtKB/TrEMBL;Acc:Q0WRX6]	PER8
miR167	ppe-miR167d	XM_034370937.1	PREDICTED: Prunus dulcis gibberellin receptor GID1B-like (LOC117636444), mRNA	Gibberellin receptor GID1B [Source:UniProtKB/Swiss-Prot;Acc:Q9LYC1]	GID1B
		XM_034373441.1	PREDICTED: Prunus dulcis phosphate transporter PHO1 (LOC117638302), mRNA	Phosphate transporter PHO1 [Source:UniProtKB/Swiss-Prot;Acc:Q8S403]	PHO1
miR172	ppe-miR172d	XM_034343649.1	PREDICTED: Prunus dulcis WAT1-related protein At1g25270-like (LOC117614750), transcript variant X1, mRNA	RAB18 [Source:UniProtKB/TrEMBL;Acc:A0A178UN24]	RAB18
		XM_034349380.1	PREDICTED: Prunus dulcis transcriptional activator DEMETER-like (LOC117619427), mRNA	Transcriptional activator DEMETER [Source:UniProtKB/Swiss-Prot;Acc:Q8LK56]	DME
miR535	ppe-miR535b	XM_034349216.1	PREDICTED: Prunus dulcis probable cysteine protease RD19D (LOC117619296), mRNA	Probable cysteine protease RD19D [Source:UniProtKB/Swiss-Prot;Acc:Q8VYS0]	RD19D
miR6281	ppe-miR6281	XM_034353435.1	PREDICTED: Prunus dulcis vascular-related unknown protein 1 (LOC117622677), mRNA	Vascular-related unknown protein 1 [Source:UniProtKB/Swiss-Prot;Acc:Q9LSZ3]	VUP1
		XM_034359930.1	PREDICTED: Prunus dulcis beta-glucosidase 44 (LOC117627723), mRNA	Beta-glucosidase 43 [Source:UniProtKB/Swiss-Prot;Acc:Q9LV34]	BGLU43
		XM_034356622.1	PREDICTED: Prunus dulcis sucrose synthase 2-like (LOC117625045), transcript variant X2, mRNA	Sucrose synthase 2 [Source:UniProtKB/Swiss-Prot;Acc:Q00917]	SUS2
		XM_034350872.1	PREDICTED: Prunus dulcis transcription initiation factor IIB-like (LOC117620708), mRNA	Plant-specific TFIIB-related protein 2 [Source:UniProtKB/Swiss-Prot;Acc:Q9LIA6]	PBRP2
		XM_034356478.1	PREDICTED: Prunus dulcis palmitoyl-monogalactosyldiacylglycerol delta-7 desaturase, chloroplastic-like (LOC117624944), mRNA	Delta-9 acyl-lipid desaturase 1 [Source:UniProtKB/Swiss-Prot;Acc:O65797]	ADS1
		XM_034368579.1	PREDICTED: Prunus dulcis thiosulfate sulfurtransferase 16, chloroplastic-like (LOC117634453), transcript variant X1, mRNA	SEN1 [Source:UniProtKB/TrEMBL;Acc:A0A178UYD5]	STR15
		XM_034345667.1	PREDICTED: Prunus dulcis transcription factor MYB108 (LOC117616365), mRNA	Transcription factor MYB108 [Source:UniProtKB/Swiss-Prot;Acc:Q9LDE1]	MYB108
		XM_034346540.1	PREDICTED: Prunus dulcis protein NRT1/ PTR FAMILY 7.2-like (LOC117617243), mRNA	Protein NRT1/ PTR FAMILY 7.2 [Source:UniProtKB/Swiss-Prot;Acc:Q8GXN2]	NPF7.2
		XM_034362461.1	PREDICTED: Prunus dulcis chaperone protein dnaJ C76, chloroplastic (LOC117629829), mRNA	Chaperone protein dnaJ C76, chloroplastic [Source:UniProtKB/Swiss-Prot;Acc:Q9FMX6]	DJC76
		XM_034343017.1	PREDICTED: Prunus dulcis probable WRKY transcription factor 75 (LOC117614266), mRNA	WRKY75 [Source:UniProtKB/TrEMBL;Acc:A0A178UJF4]	WRKY75
		XM_034370937.1	PREDICTED: Prunus dulcis gibberellin receptor GID1B-like (LOC117636444), mRNA	Gibberellin receptor GID1B [Source:UniProtKB/Swiss-Prot;Acc:Q9LYC1]	GID1B
		XM_034342504.1	PREDICTED: Prunus dulcis UDP-glucuronate:xylan alpha-glucuronosyltransferase 2 (LOC117613894), transcript variant X1,	plant glycogenin-like starch initiation protein 3 [Source:TAIR;Acc:AT4G33330]	PGSIP3
		XM_034356767.1	PREDICTED: Prunus dulcis 9-cis-epoxycarotenoid dioxygenase NCED1, chloroplastic-like (LOC117625163), mRNA	9-cis-epoxycarotenoid dioxygenase NCED3, chloroplastic [Source:UniProtKB/Swiss-Prot;Acc:Q9LRR7]	NCED3
		XM_034345018.1	PREDICTED: Prunus dulcis ninja-family protein AFP3 (LOC117615855), mRNA	AFP2 [Source:UniProtKB/TrEMBL;Acc:A0A178WBB1]	AFP2
		XM_034369536.1	PREDICTED: Prunus dulcis cytokinin dehydrogenase 3-like (LOC117635184), mRNA	Cytokinin dehydrogenase 2 [Source:UniProtKB/Swiss-Prot;Acc:Q9FUJ3]	CKX2
		XM_034359066.1	PREDICTED: Prunus dulcis probable aquaporin TIP3-2 (LOC117627138), mRNA	BETA-TIP [Source:UniProtKB/TrEMBL;Acc:A0A178WI57]	TIP3-2
		XM_034354171.1	PREDICTED: Prunus dulcis early nodulin-like protein 1 (LOC117623262), mRNA	Early nodulin-like protein 4 [Source:UniProtKB/TrEMBL;Acc:Q84JV2]	ENODL4
		XM_034357215.1	PREDICTED: Prunus dulcis ribulose bisphosphate carboxylase small chain, chloroplastic-like (LOC117625684), mRNA	Ribulose bisphosphate carboxylase small chain [Source:UniProtKB/TrEMBL;Acc:A0A178WD57]	RBCS-1A
miR6284	ppe-miR6284	XM_034358633.1	PREDICTED: Prunus dulcis probable RNA-dependent RNA polymerase 1 (LOC117626791), mRNA	RNA-dependent RNA polymerase [Source:UniProtKB/TrEMBL;Acc:A0A178WKG4]	RDR1
		XM_034364318.1	PREDICTED: Prunus dulcis phospholipase D zeta 1-like (LOC117631269), mRNA	Phospholipase D zeta 2 [Source:UniProtKB/Swiss-Prot;Acc:Q9M9W8]	PLPZETA2
		XM_034369536.1	PREDICTED: Prunus dulcis cytokinin dehydrogenase 3-like (LOC117635184), mRNA	Cytokinin dehydrogenase 4 [Source:UniProtKB/Swiss-Prot;Acc:Q9FUJ2]	CKX4
miR8125	ppe-miR8125	XM_034350349.1	PREDICTED: Prunus dulcis oleosin 1 (LOC117620209), mRNA	OLEO3 [Source:UniProtKB/TrEMBL;Acc:A0A384LN43]	OL3
		XM_034363484.1	PREDICTED: Prunus dulcis dehydration-responsive element-binding protein 2D (LOC117630741), mRNA	Dehydration-responsive element-binding protein 2D [Source:UniProtKB/Swiss-Prot;Acc:Q9LQZ2]	DREB2D
		XM_034362461.1	PREDICTED: Prunus dulcis chaperone protein dnaJ C76, chloroplastic (LOC117629829), mRNA	Chaperone protein dnaJ C76, chloroplastic [Source:UniProtKB/Swiss-Prot;Acc:Q9FMX6]	DJC76
		XM_034343019.1	PREDICTED: Prunus dulcis purine permease 3-like (LOC117614269), mRNA	Purine permease 3 [Source:UniProtKB/Swiss-Prot;Acc:Q9FZ95]	PUP3
